# Supplementary material for: The impact of diel vertical migration on fatty acid patterns and allocation in Daphnia magna
Source: PeerJ. 2020 Apr 17;8:e8809. doi: 10.7717/peerj.8809 (PMC7169964; doi:10.7717/peerj.8809)
Supplement: Data S1 [file peerj-08-8809-s009.xlsx]

## Sheet: FA mothers (ng)
Treat	A	B	C 10:0	C 11:0	C 12:0	C 13:0	C 14:0	C 14:1 n-9	C 15:0	C 15:1 n-9	C 16:0	C 16:1 n-9	C 17:0	C 17:1 n-9	C 18:0	C 18:1 n-9 t	C 18:1 n-9 c	C 18:1 n-7	C 18:2 n-6 t	C 18:2 n-6 c	C 18:3 n-6	C 18:3 n-3	C 18:4 n-3	C 20:0	C 20:1 n-9	C 20:1 n-7	C 20:2 n-6	C 20:3 n-6	C 20:4 n-6	C 21:0	C 20:3 n-3	C 20:5 n-3	C 22:0	C 22:1 n-9	C 22:2 n-6	C 23:0	C 22:6 n-3	C 24:0	C 24:1 n-9			Pipetten	C 10:0	C 11:0	C 12:0	C 13:0	C 14:0	C 14:1 n-9	C 15:0
C1	warm	no	0	507.75	407.066	0	1124.71	0	282.304	0	10027.9	1868.97	2195.83	129.155	3053.09	0	5826.1	5579.94	0	6772.77	482.538	22757.1	48845.5	0	0	0	0	0	3785.07	0	89.5827	23706.3	0	0	0	25000	615.246	0	0	125		fehler	0	583.665	467.928	0	1292.87	0	324.512
C2	warm	no	0	0	0	0	926.77	204.849	252.738	0	8026.57	1702.11	1836.57	103.26	2367.82	0	4725.01	4588.69	0	5438.31	419.428	19110.4	43138.9	0	0	0	0	0	3461.35	0	109.092	21862.3	0	0	0	20000	386.131	0	0	100			0	0	0	0	1009.79	223.2	275.378
C3	warm	no	0	0	285.667	67.2161	980.648	123.606	241.983	0	7901.66	1793.33	1832.41	35.0787	2314.85	0	4467.91	4583.35	0	5109.81	404.707	18481.1	43018.6	0	0	0	0	0	3367.01	0	88.4602	21572.2	0	0	0	20000	385.384	0	0	100		korrigiert!	0	0	311.257	73.2375	1068.5	134.679	263.66
C4	warm	no	0	0	282.316	52.3496	951.084	121.049	236.1	0	8134.59	1515.42	1949.78	38.9052	2447.95	0	4809.85	4376.37	0	5528.9	472.162	20454.4	48177.1	0	0	0	0	0	3682.93	0	150.339	23755.9	0	0	0	20000	444.521	0	0	100			0	0	307.606	57.0392	1036.28	131.893	257.25
F1	warm	yes	0	0	330	0	765.015	75.0705	166.825	0	7355.77	1391.39	1788.37	0	2141.5	0	4630.97	4551.37	0	5037.65	306.647	17868.6	39630.8	0	0	0	0	0	3239.21	0	54.4533	20533.7	0	0	0	25000	379.363	0	0	125			0	0	379.339	0	879.395	86.2945	191.768
F2	warm	yes	0	0	0	0	843.652	106.013	202.328	0	7213.99	1446.77	1719.42	0	2183.69	0	4289.48	4186.74	0	4914.91	346.836	17240.7	39143.8	0	0	0	0	0	3058.28	0	123.862	19507.6	0	0	0	20000	376.064	0	0	100			0	0	0	0	919.228	115.51	220.453
F3	warm	yes	0	0	356.402	67.7346	1001.44	112.303	223.456	0	8030.54	1446.43	1850.73	100.567	2290.66	0	4852.96	4763.17	0	5399.92	356.921	18650.5	40867.3	0	0	0	0	0	3285.69	0	46.6706	20779	0	0	0	25000	546.766	0	0	125		siehe	0	0	409.689	77.8618	1151.17	129.094	256.866
F4	warm	yes	0	0	276.048	44.6468	800.19	100.414	214.957	0	7378.7	1519.25	1752.62	59.0151	2235.86	0	4394.88	4451.68	0	4990.99	361.78	17489.4	39588.6	0	0	0	0	0	3206.02	0	110.227	20022.4	0	0	0	20000	379.544	0	0	100		Faktoren	0	0	300.777	48.6463	871.873	109.409	234.214
DVMC1	cold	no	0	0	0	0	147.127	12.1638	77.1844	0	2125.65	302.769	542.536	72.2676	753.75	0	1300.25	1321.52	0	1678.75	140.193	5521.55	14447.9	0	0	0	0	0	939.1	0	54.7533	6042.77	0	0	0	5000	0	0	0	25			0	0	0	0	166.541	13.7689	87.3693
DVMC2	cold	no	0	0	269.262	24.1232	684.486	75.9451	267.525	0	7213.45	1240.42	1800.4	214.603	2216.07	0	4500.79	4515.4	0	5786.79	479.248	19623.7	53271.7	0	0	0	0	0	3649.96	0	159.061	22518	0	0	0	20000	500.678	0	0
DVMC3	cold	no	0	0	0	28.66	955.648	148.168	354.676	0	9415.89	1610.06	2321.48	350.76	2867.42	0	6101.13	5905.38	0	7389.86	576.062	24214.6	65423.6	0	0	0	0	0	4375.75	0	226.285	27262.8	0	0	0	25000	561.917	0	0	125			0	0	0	32.9451	1098.53	170.321	407.705
DVMC4	cold	no	0	0	0	28.2505	737.688	0.385651	288.263	0	7979.28	1451.65	2035.46	0	2329.52	0	5439.13	5509.95	0	6366.44	454.874	20900.4	56730.8	0	0	0	0	0	3929.1	0	118.938	23731.6	0	0	0	25000	524.157	0	0	125			0	0	0	32.4743	847.982	0.443311	331.362
DVMF1	cold	yes	0	0	0	0	449.36	0	184.784	0	6915.21	1110.08	1862	222.588	2077.71	0	4767.87	5074	0	5537.34	335.877	17500.1	45698.8	0	0	0	0	0	3447.88	0	78.0145	19760.9	0	0	0	25000	425.902	0	0	125			0	0	0	0	516.545	0	212.411
DVMF2	cold	yes	0	0	0	27.9932	687.382	5.18043	304.154	0	8005.48	1422.08	2033.37	269.393	2201.22	0	5300.64	5430.13	0	6481.89	496.355	21474.3	58178	0	0	0	0	0	4164.87	0	119.858	24384.4	0	0	0	25000	555.228	0	0	125			0	0	0	32.1785	790.154	5.95497	349.629
DVMF3	cold	yes	0	0	336.705	0	531.552	0	238.176	0	7095.26	1307.29	1902.5	297.462	2183.47	0	4846.98	5397.24	0	5599.67	336.121	17311.4	44538.9	0	0	0	0	0	3460.62	0	58.257	18816.9	0	0	0	25000	591.475	0	0	125			0	0	387.047	0	611.026	0	273.787
DVMF4	cold	yes	0	0	296.98	47.0916	1199.22	79.6457	524.518	0	11417.7	2137.96	2717.2	500.169	3355.78	0	7661.24	7166.73	0	8652.37	796.528	28359.6	76353.9	0	0	0	0	0	5586.64	0	284.988	32748.4	0	0	0	20000	670.47	0	0	100			0	0	323.584	51.3101	1306.65	86.7805	571.505
[truncated: 30 more columns]

## Sheet: FAs Mothers molar percentage
Treat	A	B	C 10:0	C 11:0	C 12:0	C 13:0	C 14:0	C 14:1 n-9	C 15:0	C 15:1 n-9	C 16:0	C 16:1 n-9	C 17:0	C 17:1 n-9	C 18:0	C 18:1 n-9 t	C 18:1 n-9 c	C 18:1 n-7	C 18:2 n-6 t	C 18:2 n-6 c	C 18:3 n-6	C 18:3 n-3	C 18:4 n-3	C 20:0	C 20:1 n-9	C 20:1 n-7	C 20:2 n-6	C 20:3 n-6	C 20:4 n-6	C 21:0	C 20:3 n-3	C 20:5 n-3	C 22:0	C 22:1 n-9	C 22:2 n-6	C 23:0	C 22:6 n-3	C 24:0	C 24:1 n-9	PUFA	MUFA	UFA	SAFA	FA	chain length	unsaturation index	o3	o6	UFA_SFA
C	warm	no	0	0.551289	0.41104	0	0.996148	0	0.235576	0	7.91017	1.48597	1.65464	0.0980594	2.17085	0	4.17207	3.99589	0	4.88484	0.350549	16.5323	35.7435	0	0	0	0	0	2.51459	0	0.0591236	15.8545	0	0	0	0	0.378854	0	0	76.3183	9.75199	86.0703	13.9297	100	18.0681	3.04926	68.5683	7.74998	6.1789
C	warm	no	0	0	0	0	0.958658	0.213788	0.246315	0	7.39453	1.58053	1.61629	0.0915622	1.96629	0	3.95169	3.83778	0	4.58094	0.355862	16.2142	36.868	0	0	0	0	0	2.68562	0	0.0840888	17.0762	0	0	0	0	0.277693	0	0	78.1426	9.67535	87.8179	12.1821	100	18.1572	3.14061	70.5201	7.62243	7.20878
C	warm	no	0	0	0.341079	0.0750049	1.02701	0.130605	0.238768	0	7.37002	1.68595	1.63269	0.0314918	1.94621	0	3.78316	3.881	0	4.35779	0.347644	15.8753	37.2226	0	0	0	0	0	2.64492	0	0.0690337	17.0592	0	0	0	0	0.280604	0	0	77.857	9.51221	87.3692	12.6308	100	18.1312	3.13553	70.5067	7.35035	6.91717
C	warm	no	0	0	0.309613	0.0536562	0.914892	0.117482	0.213982	0	6.96909	1.3086	1.59572	0.0320813	1.89043	0	3.74086	3.40381	0	4.33101	0.372542	16.1388	38.2896	0	0	0	0	0	2.65737	0	0.107764	17.2555	0	0	0	0	0.297292	0	0	79.4498	8.60284	88.0526	11.9474	100	18.1615	3.18971	72.0889	7.36093	7.37004
F	warm	yes	0	0	0.418811	0	0.851611	0.0843138	0.17497	0	7.2927	1.39041	1.69375	0	1.91379	0	4.16804	4.0965	0	4.56666	0.27999	16.3153	36.4496	0	0	0	0	0	2.70469	0	0.0451697	17.2601	0	0	0	0	0.293606	0	0	77.9151	9.73927	87.6544	12.3456	100	18.1535	3.13473	70.3638	7.55134	7.10003
F	warm	yes	0	0	0	0	0.968815	0.122827	0.218909	0	7.37807	1.49142	1.67989	0	2.01314	0	3.98264	3.88734	0	4.59613	0.326689	16.2392	37.1389	0	0	0	0	0	2.63428	0	0.10599	16.9154	0	0	0	0	0.300247	0	0	78.257	9.48423	87.7412	12.2588	100	18.1607	3.14164	70.6999	7.5571	7.15739
F	warm	yes	0	0	0.432947	0.0769	1.06706	0.120729	0.224328	0	7.6207	1.38351	1.67774	0.0918562	1.95942	0	4.18078	4.10353	0	4.68541	0.311936	16.2999	35.977	0	0	0	0	0	2.626	0	0.0370558	16.7182	0	0	0	0	0.405043	0	0	77.0605	9.88039	86.9409	13.0591	100	18.122	3.09631	69.4372	7.62335	6.6575
F	warm	yes	0	0	0.352918	0.0533458	0.897323	0.113607	0.227111	0	7.36927	1.52936	1.6721	0.0567298	2.01283	0	3.98466	4.03625	0	4.55766	0.332761	16.0866	36.6787	0	0	0	0	0	2.69668	0	0.0921076	16.9541	0	0	0	0	0.295908	0	0	77.6945	9.72061	87.4151	12.5849	100	18.1403	3.12418	70.1074	7.5871	6.94604
DVMC	cold	no	0	0	0	0	0.509066	0.0424629	0.251617	0	6.55032	0.940407	1.59709	0.214347	2.0937	0	3.63744	3.69703	0	4.73005	0.397868	15.6702	41.3022	0	0	0	0	0	2.43725	0	0.14117	15.7877	0	0	0	0	0	0	0	80.4665	8.53169	88.9982	11.0018	100	18.1698	3.20516	72.9014	7.56517	8.08943
DVMC	cold	no	0	0	0.292109	0.0244582	0.651329	0.0729112	0.239845	0	6.11319	1.05957	1.45755	0.175051	1.69288	0	3.46269	3.47401	0	4.48407	0.374049	15.3162	41.8814	0	0	0	0	0	2.60514	0	0.112785	16.1796	0	0	0	0	0.331232	0	0	81.2844	8.24423	89.5286	10.4714	100	18.1765	3.25453	73.8211	7.46327	8.54986
DVMC	cold	no	0	0	0	0.0234148	0.732752	0.114623	0.256225	0	6.42998	1.10822	1.51441	0.230548	1.76505	0	3.78232	3.66106	0	4.61419	0.362294	15.2289	41.446	0	0	0	0	0	2.51663	0	0.129291	15.7846	0	0	0	0	0.29955	0	0	80.3814	8.89677	89.2782	10.7218	100	18.1696	3.21857	72.8883	7.49312	8.32676
DVMC	cold	no	0	0	0	0.0266863	0.654004	0.000344954	0.240784	0	6.3003	1.1553	1.53529	0	1.65799	0	3.89876	3.94962	0	4.59626	0.330774	15.1983	41.5543	0	0	0	0	0	2.61282	0	0.0785746	15.8869	0	0	0	0	0.323078	0	0	80.5809	9.00402	89.585	10.415	100	18.1853	3.23061	73.0411	7.53985	8.60149
DVMF	cold	yes	0	0	0	0	0.478366	0	0.185336	0	6.55633	1.06083	1.68642	0.203124	1.77566	0	4.10374	4.36734	0	4.80029	0.293278	15.2806	40.1939	0	0	0	0	0	2.75313	0	0.0618862	15.8846	0	0	0	0	0.315221	0	0	79.5829	9.73503	89.3179	10.6821	100	18.1907	3.19345	71.7362	7.8467	8.36144
DVMF	cold	yes	0	0	0	0.0258919	0.596698	0.00453712	0.24876	0	6.18918	1.10816	1.50173	0.200464	1.534	0	3.72026	3.81124	0	4.58203	0.353412	15.29	41.7257	0	0	0	0	0	2.71185	0	0.0775309	15.9835	0	0	0	0	0.335094	0	0	81.0591	8.84466	89.9037	10.0963	100	18.1931	3.2485	73.4118	7.64729	8.90466
DVMF	cold	yes	0	0	0.409968	0	0.567692	0	0.23966	0	6.74877	1.25332	1.72866	0.272327	1.87206	0	4.1853	4.66056	0	4.87	0.294439	15.1646	39.3002	0	0	0	0	0	2.77222	0	0.0463625	15.1746	0	0	0	0	0.439179	0	0	78.0617	10.3715	88.4332	11.5668	100	18.1429	3.13426	70.125	7.93666	7.64542
DVMF	cold	yes	0	0	0.217995	0.032306	0.772121	0.0517376	0.318182	0	6.54714	1.23569	1.48842	0.276054	1.73454	0	3.98817	3.73083	0	4.53649	0.420648	14.9768	40.6167	0	0	0	0	0	2.69801	0	0.13673	15.9213	0	0	0	0	0.300126	0	0	79.6068	9.28248	88.8893	11.1107	100	18.1566	3.19624	71.9517	7.65515	8.00033
		C= control
		F=fish cue
		DVM=simulated diel vertical migration
[truncated: 4 more columns]

## Sheet: FAs neos molar percentage
Treat	A	B	C 10:0	C 11:0	C 12:0	C 13:0	C 14:0	C 14:1 n-9	C 15:0	C 15:1 n-9	C 16:0	C 16:1 n-9	C 17:0	C 17:1 n-9	C 18:0	C 18:1 n-9 t	C 18:1 n-9 c	C 18:1 n-7	C 18:2 n-6 t	C 18:2 n-6 c	C 18:3 n-6	C 18:3 n-3	C 18:4 n-3	C 20:0	C 20:1 n-9	C 20:1 n-7	C 20:2 n-6	C 20:3 n-6	C 20:4 n-6	C 21:0	C 20:3 n-3	C 20:5 n-3	C 22:0	C 22:1 n-9	C 22:2 n-6	C 23:0	C 22:6 n-3	C 24:0	C 24:1 n-9	FA	MUFA	PUFA	UFA	SAFA	chain length	unsaturation index	o3	o6	UFA_SFA
C	warm	no	0	0	0.794352	0	0.769957	0.119837	0.337324	0	10.921	1.31754	2.07775	0.0569151	4.77645	0	4.99707	4.5415	0	4.67786	0.438705	17.3239	25.25	0	0	0	0	0	3.2283	0	0	18.3715	0	0	0	0	0	0	0	100	11.0329	69.2903	80.3232	19.6768	18.0725	2.79447	60.9455	8.34486	4.08213
C	warm	no	0	0.900877	0.814999	0	0.309512	0	0.0111893	0	10.2148	1.61251	1.93791	0	4.35001	0	3.8405	4.55086	0	4.58248	0.148516	17.5691	26.7116	0	0	0	0	0	3.28313	0	0.184022	18.978	0	0	0	0	0	0	0	100	10.0039	71.4569	81.4607	18.5393	18.0683	2.87743	63.4427	8.01413	4.39396
C	warm	no	0	0	0	0	0.0715893	0	0.00832592	0	10.2694	2.32058	2.07956	0	4.16959	0	5.6532	5.65532	0	5.04051	0.291815	17.4186	24.5946	0	0	0	0	0	3.50985	0	0.271295	18.6457	0	0	0	0	0	0	0	100	13.6291	69.7724	83.4015	16.5985	18.1728	2.83302	60.9302	8.84217	5.02464
C	warm	no	0	0	0	0	0.222334	0	0	0	10.4891	1.43659	2.03919	0	4.0837	0	4.54008	4.57681	0	4.82681	0.176641	18.1135	25.9268	0	0	0	0	0	3.54841	0	0.216583	19.8035	0	0	0	0	0	0	0	100	10.5535	72.6122	83.1657	16.8343	18.2036	2.92645	64.0603	8.55186	4.94024
F	warm	yes	0	0	0	0	0	0	0	0	10.6039	1.32966	2.12783	0	4.90705	0	4.96629	4.82827	0	4.83179	0.16436	18.0777	23.5958	0	0	0	0	0	3.78066	0	0.338953	20.4478	0	0	0	0	0	0	0	100	11.1242	71.2371	82.3613	17.6387	18.2314	2.88276	62.4602	8.77681	4.66934
F	warm	yes	0	0	0	0	0.109827	0	0.404854	0	10.3317	1.44162	2.10854	0	4.28962	0	4.08109	4.93447	0	4.74062	0.172404	18.1212	25.4923	0	0	0	0	0	3.55628	0	0.256079	19.9594	0	0	0	0	0	0	0	100	10.4572	72.2983	82.7555	17.2445	18.2023	2.91579	63.829	8.46931	4.79894
F	warm	yes	0	0	0	0	0	0	0	0	11.5762	0.992098	2.21669	0	6.11153	0	4.40309	5.14707	0	4.76988	0.0629505	17.4951	22.6942	0	0	0	0	0	3.79896	0	0.265907	20.4663	0	0	0	0	0	0	0	100	10.5423	69.5533	80.0956	19.9044	18.2171	2.81858	60.9215	8.63179	4.02401
F	warm	yes	0	0	0	0	0.0799293	0	0	0	11.1459	1.3483	2.32754	0	4.66396	0	4.3292	5.59405	0	4.78455	0.0561379	17.3175	23.6506	0	0	0	0	0	3.88532	0	0	20.817	0	0	0	0	0	0	0	100	11.2715	70.5111	81.7827	18.2173	18.2177	2.8719	61.7851	8.72601	4.48928
DVMC	cold	no	0	0	0	0	0	0	0.0952476	0	8.83265	0.418181	2.16605	0	5.13894	0	4.46548	5.61988	0	4.10564	0	15.0858	30.6581	0	0	0	0	0	3.02045	0	0	20.3935	0	0	0	0	0	0	0	100	10.5035	73.2636	83.7671	16.2329	18.2587	3.00654	66.1375	7.12609	5.16033
DVMC	cold	no	0	0	0	0	0	0	0	0	7.33182	0.447518	2.09094	0	3.15778	0	3.72506	5.66102	0	4.23669	0	16.1868	32.2067	0	0	0	0	0	3.04867	0	0.230044	21.6769	0	0	0	0	0	0	0	100	9.8336	77.5859	87.4195	12.5805	18.3226	3.16964	70.3005	7.28536	6.94879
DVMC	cold	no	0	0	0.496402	0.0295155	0.185958	0.0158153	0.110717	0	7.52622	0.805954	1.91917	0	3.5056	0	5.88919	5.67634	0	4.27203	0.265418	15.3273	30.6631	0	0	0	0	0	2.87661	0	0.468419	19.9662	0	0	0	0	0	0	0	100	12.3873	73.8391	86.2264	13.7736	18.2377	3.03105	66.4251	7.41406	6.26027
DVMC	cold	no	0	0	0	0	0.106906	0	0.0844773	0	7.71438	0.709161	1.84743	0	3.49952	0	4.71765	5.57859	0	4.26661	0.226319	15.6186	31.5723	0	0	0	0	0	3.04215	0	0.375458	20.6405	0	0	0	0	0	0	0	100	11.0054	75.7419	86.7473	13.2527	18.2874	3.0986	68.2068	7.53508	6.54563
DVMF	cold	yes	0	0	0.464486	0	0.269228	0	0.105969	0	7.77259	0.737514	1.92609	0	3.49842	0	5.46156	5.50619	0	4.34374	0.213142	15.6298	31.0021	0	0	0	0	0	2.93394	0	0.433909	19.7013	0	0	0	0	0	0	0	100	11.7053	74.258	85.9632	14.0368	18.2301	3.03474	66.7671	7.49082	6.12414
DVMF	cold	yes	0	0	0	0	0.201784	0	0.0811077	0	7.51896	0.669444	1.86096	0	3.36802	0	5.2362	5.07481	0	4.28849	0.229233	15.7224	31.9429	0	0	0	0	0	2.86154	0	0.47095	20.4733	0	0	0	0	0	0	0	100	10.9804	75.9887	86.9692	13.0308	18.2832	3.10409	68.6095	7.37927	6.67411
DVMF	cold	yes	0	0	0	0	0.101065	0	0.0667733	0	8.04758	0.714821	1.94576	0	3.63228	0	4.9152	5.5959	0	4.35332	0.161753	15.9566	30.7285	0	0	0	0	0	2.98043	0	0.357137	20.4429	0	0	0	0	0	0	0	100	11.2259	74.9806	86.2065	13.7935	18.2749	3.06409	67.4851	7.4955	6.24981
DVMF	cold	yes	0	0	0	0	0	0	0.0144738	0	7.26412	0.695211	1.88998	0	3.76509	0	4.74238	5.6955	0	4.27041	0.209779	15.7319	30.9292	0	0	0	0	0	3.0936	0	0.444221	21.2541	0	0	0	0	0	0	0	100	11.1331	75.9332	87.0663	12.9337	18.3173	3.11193	68.3595	7.57378	6.73176
		C= control
		F=fish cue
		DVM=simulated diel vertical migration
[truncated: 4 more columns]

## Sheet: FA allocation molar percentage
Treat	A	B	C 10:0	C 11:0	C 12:0	C 13:0	C 14:0	C 14:1 n-9	C 15:0	C 15:1 n-9	C 16:0	C 16:1 n-9	C 17:0	C 17:1 n-9	C 18:0	C 18:1 n-9 t	C 18:1 n-9 c	C 18:1 n-7	C 18:2 n-6 t	C 18:2 n-6 c	C 18:3 n-6	C 18:3 n-3	C 18:4 n-3	C 20:0	C 20:1 n-9	C 20:1 n-7	C 20:2 n-6	C 20:3 n-6	C 20:4 n-6	C 21:0	C 20:3 n-3	C 20:5 n-3	C 22:0	C 22:1 n-9	C 22:2 n-6	C 23:0	C 22:6 n-3	C 24:0	C 24:1 n-9	PUFA	MUFA
C1	warm	no		0	11.3933		4.89122	100	8.69857		8.41323	5.57075	7.71076	3.71824	12.7701		7.38107	7.03042		5.98998	7.68674	6.51772	4.48922						7.86981		0	7.15801					0			5.69673	7.00052
C2	warm	no		100	100		3.11576	0	0.450452		12.0955	9.22497	10.6688	0	18.0572		8.82615	10.5639		9.06132	3.99116	9.74179	6.73107						10.8552		17.8973	9.96686					0			8.34822	9.33742
C3	warm	no			0	0	0.830266	0	0.417067		14.3363	14.1864	13.2682	0	20.4655		15.2165	14.8948		12.1977	9.15846	11.6438	7.35245						13.7472		32.0654	11.6042					0			9.71749	14.6822
C4	warm	no			0	0	2.28608	0	0		12.656	9.55852	10.955	0	17.2163		10.4617	11.4612		9.68964	4.36546	9.75148	6.11986						11.3909		16.2118	9.94948					0			8.0871	10.5626
F1	warm	yes			0		0	0	0		14.468	10.0113	12.7512		22.9752		12.1738	12.0581		10.9597	6.39246	11.4182	7.00346						13.9868		46.6087	12.1126					0			9.61372	11.7291
F2	warm	yes					1.26826	0	17.3257		13.6947	9.87178	12.4518		19.4491		10.4035	12.575		10.4646	5.64254	11.2253	7.21663						13.2678		21.4932	11.7936					0			9.47656	11.1063
F3	warm	yes			0	0	0	0	0		12.0024	6.04924	10.6052	0	21.8786		8.63946	10.1224		8.37529	1.77976	8.79024	5.36031						11.4963		39.1845	9.90345					0			7.4967	8.74286
F4	warm	yes			0	0	0.814285	0	0		12.2345	7.51481	11.3706	0	17.5977		9.10208	11.3269		8.82184	1.53106	9.02626	5.60953						11.7224		0	10.1661					0			7.71881	9.65523
DVMC1	cold	no					0	0	4.59078		14.6321	5.34997	14.7044	0	23.7799		13.4983	16.1933		9.93676	0	10.9029	8.62178						13.6089		0	14.1036					#DIV/0!			10.3728	13.5314
DVMC2	cold	no			0	0	0	0	0		7.72447	2.86354	9.10151	0	11.5197		6.98417	10.2122		6.18667	0	6.86973	5.09399						7.55123		12.4622	8.55155					0			6.24602	7.68548
DVMC3	cold	no			100	15.0296	3.43861	1.89933	5.71675		14.1073	9.25987	15.0977	0	21.7952		17.9308	17.8687		11.4978	9.32167	12.3751	9.40501						13.8222		33.7038	15.0739					0			11.4182	16.3441
DVMC4	cold	no				0	2.5693	0	5.35674		16.4949	9.01034	16.2565		25.4013		16.3325	18.5575		13.0248	9.94066	14.2208	10.9188						15.813		43.5303	17.3277					0			13.167	16.4705
DVMF1	cold	yes			100		9.57626		9.71395		18.2392	11.5687	17.6897	0	27.0466		20.0277	19.175		14.55	12.0303	16.1406	12.6744						16.7035		56.8844	18.9223					0			14.9357	18.4509
DVMF2	cold	yes				0	4.80139	0	4.6373		15.3395	8.26514	15.599	0	24.6679		17.3497	16.5686		12.2491	8.82059	13.2969	10.2476						13.5977		47.5327	16.0396					0			12.2664	15.6231
DVMF3	cold	yes			0		2.66472		4.10848		15.4958	8.06341	14.755	0	22.9803		15.297	15.5862		12.0851	7.78985	13.9273	10.7332						14.1872		54.2245	17.1614					0			12.8699	14.2695
DVMF4	cold	yes			0	0	0	0	0.50632		11.0418	5.92134	12.4385	0	19.5388		11.741	14.5872		9.52767	5.28428	10.5156	7.85017						11.3691		26.6572	12.9938					0			9.64206	11.8302
			C= control
			F=fish cue
			DVM=simulated diel vertical migration

## Sheet: Weight Mothers (µg)
Treatment	Jar No.	absolute	ind.	no. of Daphnia
		weight [µ]	weight [µg]
Control	1	1695	339	5			FEX=fish incubation water extract
Control	2	1500	300	5
Control	3	1662.5	332.5	5
Control	4	1665	333	5
FEX	1	1735	347	5
FEX	2	1335	267	5
FEX	3	1810	362	5
FEX	4	1585	317	5
DVM Control	1	341	341	1
DVM Control	2	1534	383.5	4
DVM Control	3	1725	345	5
DVM Control	4	1872.5	374.5	5
DVM FEX	1	1735	347	5
DVM FEX	2	1795	359	5
DVM FEX	3	1792.5	358.5	5
DVM FEX	4	1677.5	335.5	5

## Sheet: FA mothers(ng_µg)
Treat	C 10:0	C 11:0	C 12:0	C 13:0	C 14:0	C 14:1 n-9	C 15:0	C 15:1 n-9	C 16:0	C 16:1 n-9	C 17:0	C 17:1 n-9	C 18:0	C 18:1 n-9 t	C 18:1 n-9 c	C 18:1 n-7	C 18:2 n-6 t	C 18:2 n-6 c	C 18:3 n-6	C 18:3 n-3	C 18:4 n-3	C 20:0	C 20:1 n-9	C 20:1 n-7	C 20:2 n-6	C 20:3 n-6	C 20:4 n-6	C 21:0	C 20:3 n-3	C 20:5 n-3	C 22:0	C 22:1 n-9	C 22:2 n-6	C 23:0	C 22:6 n-3	C 24:0	C 24:1 n-9	PUFA	MUFA	HUFA	SAFA	FA	UFA	o3	o6	o6/o3	o9
C1	0	0.299557	0.240157	0	0.663544	0	0.166551	0	5.91619	1.10264	1.29547	0.0761977	1.80123	0	3.43723	3.292	0	3.99573	0.284683	13.426	28.8174	0	0	0	0	0	2.23308	0	0.0528511	13.986	0	0	0	14.7493	0.362977	0	0	63.1588	7.90806	45.3995	10.3827	81.4495	71.0668	56.6453	6.5135	0.114988	4.61606
C2	0	0	0	0	0.617847	0.136566	0.168492	0	5.35105	1.13474	1.22438	0.0688399	1.57855	0	3.15001	3.05912	0	3.62554	0.279619	12.7403	28.7593	0	0	0	0	0	2.30757	0	0.0727283	14.5749	0	0	0	13.3333	0.257421	0	0	62.6173	7.41271	45.8991	8.94031	79.1069	70.1666	56.4046	6.21272	0.110146	4.35358
C3	0	0	0.17183	0.0404308	0.589864	0.0743495	0.145553	0	4.75288	1.07869	1.1022	0.0211	1.39239	0	2.68747	2.7569	0	3.07357	0.243433	11.1164	25.8758	0	0	0	0	0	2.02527	0	0.0532092	12.9757	0	0	0	12.0301	0.23181	0	0	55.5953	6.54416	41.1087	8.19514	70.409	62.2138	50.253	5.34227	0.106307	3.78726
C4	0	0	0.169559	0.0314412	0.571221	0.0727023	0.141802	0	4.88564	0.910162	1.17104	0.0233665	1.47024	0	2.8888	2.62845	0	3.32066	0.283581	12.2849	28.9352	0	0	0	0	0	2.21197	0	0.0902937	14.2678	0	0	0	12.012	0.26698	0	0	61.6614	6.45078	45.682	8.44094	76.6258	68.1849	55.8452	5.81621	0.104149	3.82233
F1	0	0	0.190201	0	0.440931	0.0432683	0.096153	0	4.23964	0.801953	1.03076	0	1.23429	0	2.66915	2.62327	0	2.90354	0.176742	10.2989	22.842	0	0	0	0	0	1.86698	0	0.0313852	11.835	0	0	0	14.4092	0.218653	0	0	50.1732	6.09437	36.7626	7.23198	63.5428	56.3108	45.2259	4.94726	0.10939	3.4711
F2	0	0	0	0	0.631949	0.0794105	0.151557	0	5.40374	1.08372	1.28796	0	1.63572	0	3.21309	3.13613	0	3.68158	0.259802	12.9144	29.3212	0	0	0	0	0	2.29084	0	0.0927802	14.6124	0	0	0	14.9813	0.281696	0	0	63.4547	7.43294	46.5061	9.11092	80.078	70.9671	57.2225	6.23223	0.108912	4.29681
F3	0	0	0.196907	0.0374224	0.553283	0.0620458	0.123456	0	4.43676	0.799131	1.0225	0.0555617	1.26556	0	2.6812	2.63159	0	2.98338	0.197194	10.3041	22.5786	0	0	0	0	0	1.8153	0	0.0257849	11.4801	0	0	0	13.8122	0.302081	0	0	49.6866	6.16748	36.1761	7.63589	63.552	55.9161	44.6907	4.99587	0.111788	3.53589
F4	0	0	0.174163	0.0281683	0.504852	0.0633524	0.13562	0	4.65533	0.958519	1.10575	0.0372335	1.41064	0	2.77279	2.80863	0	3.14889	0.228252	11.0343	24.977	0	0	0	0	0	2.02273	0	0.0695439	12.6324	0	0	0	12.6183	0.23946	0	0	54.3527	6.57717	39.8716	8.01452	69.0077	60.9932	48.9528	5.39987	0.110308	3.76855
DVMC1	0	0	0	0	0.431458	0.0356711	0.226347	0	6.23358	0.887885	1.59101	0.211929	2.21041	0	3.81304	3.87542	0	4.92302	0.411122	16.1922	42.3691	0	0	0	0	0	2.75396	0	0.160567	17.7207	0	0	0	14.6628	0	0	0	84.5308	8.78827	62.8438	10.6928	104.048	93.3547	76.4427	8.0881	0.105806	4.91286
DVMC2	0	0	0.175529	0.0157257	0.44621	0.0495079	0.174397	0	4.70238	0.808616	1.17366	0.139898	1.44464	0	2.93402	2.94355	0	3.77235	0.312417	12.7925	34.7273	0	0	0	0	0	2.37937	0	0.10369	14.6792	0	0	0	13.0378	0.326387	0	0	69.0933	6.82608	52.1123	8.13254	84.1014	75.9689	62.6291	6.46414	0.103213	3.88254
DVMC3	0	0	0	0.0166145	0.553999	0.0858942	0.205609	0	5.45848	0.93337	1.34579	0.203339	1.66227	0	3.53689	3.42341	0	4.28398	0.333949	14.0374	37.9267	0	0	0	0	0	2.53667	0	0.13118	15.8045	0	0	0	14.4928	0.325749	0	0	75.3802	8.097	56.5936	9.24277	92.8058	83.5631	68.2256	7.15459	0.104867	4.6736
DVMC4	0	0	0	0.015087	0.393959	0.000205955	0.153945	0	4.2613	0.775245	1.08703	0	1.24407	0	2.90474	2.94256	0	3.39997	0.242923	11.1618	30.2968	0	0	0	0	0	2.09832	0	0.0635185	12.6737	0	0	0	13.3511	0.279924	0	0	60.217	6.62255	45.3488	7.15539	73.9951	66.8397	54.4758	5.74121	0.10539	3.67999
DVMF1	0	0	0	0	0.258997	0	0.106504	0	3.98571	0.639817	1.0732	0.128293	1.19753	0	2.74805	2.92449	0	3.19155	0.193589	10.0865	26.3394	0	0	0	0	0	1.98725	0	0.0449651	11.3895	0	0	0	14.4092	0.245477	0	0	53.4783	6.44066	39.9616	6.62194	66.5409	59.9189	48.1059	5.37239	0.111679	3.51616
DVMF2	0	0	0	0.0155951	0.382942	0.00288603	0.169445	0	4.45988	0.792243	1.1328	0.15008	1.2263	0	2.953	3.02514	0	3.61108	0.276521	11.9634	32.4111	0	0	0	0	0	2.32026	0	0.0667732	13.5846	0	0	0	13.9276	0.309319	0	0	64.5431	6.92047	48.6253	7.38696	78.8534	71.4664	58.3352	6.20786	0.106417	3.89532
DVMF3	0	0	0.187841	0	0.296542	0	0.132874	0	3.95831	0.729309	1.06137	0.165948	1.21811	0	2.70403	3.01101	0	3.12395	0.187515	9.6577	24.8474	0	0	0	0	0	1.93061	0	0.0325004	10.4976	0	0	0	13.947	0.329972	0	0	50.6072	6.6103	37.6055	6.85505	64.0725	57.2175	45.3651	5.24207	0.115553	3.59929
DVMF4	0	0	0.177037	0.0280725	0.714887	0.0474788	0.312678	0	6.80635	1.27449	1.61979	0.298163	2.00047	0	4.56706	4.27227	0	5.1579	0.47483	16.9059	45.5165	0	0	0	0	0	3.33034	0	0.169888	19.5222	0	0	0	11.9225	0.399684	0	0	91.4772	10.412	68.7687	11.6593	113.596	101.937	82.5141	8.96306	0.108625	6.13971
		C= control
		F=fish cue
		DVM=simulated diel vertical migration

## Sheet: Percentage totFA
Treat	C 10:0	C 11:0	C 12:0	C 13:0	C 14:0	C 14:1 n-9	C 15:0	C 15:1 n-9	C 16:0	C 16:1 n-9	C 17:0	C 17:1 n-9	C 18:0	C 18:1 n-9 t	C 18:1 n-9 c	C 18:1 n-7	C 18:2 n-6 t	C 18:2 n-6 c	C 18:3 n-6	C 18:3 n-3	C 18:4 n-3	C 20:0	C 20:1 n-9	C 20:1 n-7	C 20:2 n-6	C 20:3 n-6	C 20:4 n-6	C 21:0	C 20:3 n-3	C 20:5 n-3	C 22:0	C 22:1 n-9	C 22:2 n-6	C 23:0	C 22:6 n-3	C 24:0	C 24:1 n-9	PUFA	MUFA	HUFA	SAFA	FA	UFA	o3	o6	o6/o3	o9
C1	0	0.367783	0.294854	0	0.814669	0	0.204484	0	7.26363	1.35377	1.59052	0.093552	2.21147	0	4.22007	4.04177	0	4.90578	0.349521	16.4839	35.3807	0	0	0	0	0	2.74168	0	0.0648882	17.1714	0	0	0	18.1085	0.445647	0	0	77.5434	9.70915	55.7394	12.7474	100	87.2526	69.5465	7.99698	0.114988	5.66739
C2	0	0	0	0	0.781027	0.172635	0.212992	0	6.76432	1.43443	1.54776	0.0870214	1.99546	0	3.98196	3.86708	0	4.58309	0.353469	16.1052	36.3549	0	0	0	0	0	2.91702	0	0.0919367	18.4243	0	0	0	16.8548	0.325409	0	0	79.1553	9.37049	58.0217	11.3016	100	88.6984	71.3017	7.85358	0.110146	5.50342
C3	0	0	0.244045	0.0574227	0.837768	0.105597	0.206726	0	6.75038	1.53204	1.56543	0.0299677	1.97758	0	3.81694	3.91555	0	4.36531	0.345741	15.7884	36.7508	0	0	0	0	0	2.87643	0	0.0755716	18.4291	0	0	0	17.086	0.329233	0	0	78.9606	9.2945	58.3855	11.6393	100	88.3607	71.3731	7.58749	0.106307	5.37895
C4	0	0	0.221282	0.0410321	0.745468	0.0948796	0.185057	0	6.37597	1.1878	1.52825	0.0304943	1.91872	0	3.77001	3.43024	0	4.3336	0.370085	16.0324	37.7616	0	0	0	0	0	2.88671	0	0.117837	18.6201	0	0	0	15.6762	0.34842	0	0	80.4708	8.41854	59.6169	11.0158	100	88.9842	72.8804	7.5904	0.104149	4.9883
F1	0	0	0.299328	0	0.693911	0.0680931	0.15132	0	6.67209	1.26207	1.62215	0	1.94246	0	4.20055	4.12835	0	4.56943	0.278146	16.2078	35.9474	0	0	0	0	0	2.93814	0	0.0493922	18.6252	0	0	0	22.6764	0.344104	0	0	78.9597	9.59097	57.8549	11.3813	100	88.6187	71.174	7.78571	0.10939	5.46262
F2	0	0	0	0	0.789167	0.0991665	0.189261	0	6.7481	1.35333	1.60838	0	2.04266	0	4.01245	3.91635	0	4.59749	0.324436	16.1273	36.6158	0	0	0	0	0	2.86077	0	0.115862	18.2477	0	0	0	18.7084	0.351777	0	0	79.2411	9.28213	58.0761	11.3776	100	88.6224	71.4584	7.7827	0.108912	5.36579
F3	0	0	0.309836	0.0588847	0.870599	0.09763	0.19426	0	6.98131	1.25744	1.60892	0.0874272	1.99137	0	4.2189	4.14084	0	4.69439	0.310287	16.2137	35.5278	0	0	0	0	0	2.8564	0	0.0405729	18.0641	0	0	0	21.7336	0.475329	0	0	78.1826	9.70461	56.9236	12.0152	100	87.9848	70.3215	7.86108	0.111788	5.56377
F4	0	0	0.252382	0.0408191	0.731588	0.0918048	0.196528	0	6.7461	1.389	1.60236	0.0539556	2.04417	0	4.01809	4.07002	0	4.5631	0.330763	15.99	36.1945	0	0	0	0	0	2.93116	0	0.100777	18.3058	0	0	0	18.2853	0.347005	0	0	78.7632	9.53107	57.7785	11.614	100	88.386	70.9382	7.82502	0.110308	5.46105
DVMC1	0	0	0	0	0.414674	0.0342834	0.217542	0	5.99109	0.853345	1.52912	0.203684	2.12442	0	3.66471	3.72466	0	4.73151	0.395129	15.5623	40.7209	0	0	0	0	0	2.64683	0	0.154321	17.0314	0	0	0	14.0924	0	0	0	81.2425	8.4464	60.3992	10.2769	100	89.7231	73.469	7.77346	0.105806	4.72174
DVMC2	0	0	0.208711	0.0186985	0.530562	0.0588669	0.207365	0	5.59132	0.961478	1.39553	0.166344	1.71773	0	3.48867	3.5	0	4.48548	0.371477	15.2108	41.2922	0	0	0	0	0	2.82917	0	0.123292	17.4542	0	0	0	15.5025	0.388088	0	0	82.1547	8.11649	61.9636	9.66992	100	90.3301	74.4686	7.68613	0.103213	4.6165
DVMC3	0	0	0	0.0179024	0.596944	0.0925526	0.221548	0	5.88162	1.00572	1.45011	0.219101	1.79113	0	3.81106	3.68878	0	4.61607	0.359836	15.1256	40.8667	0	0	0	0	0	2.73331	0	0.141348	17.0296	0	0	0	15.6162	0.351	0	0	81.2235	8.72467	60.9807	9.95925	100	90.0407	73.5143	7.70921	0.104867	5.03589
DVMC4	0	0	0	0.0203892	0.532412	0.000278336	0.208048	0	5.75889	1.0477	1.46905	0	1.68129	0	3.92559	3.9767	0	4.59485	0.328296	15.0845	40.9443	0	0	0	0	0	2.83575	0	0.0858415	17.1278	0	0	0	18.0433	0.3783	0	0	81.3797	8.94999	61.2862	9.67008	100	90.3299	73.6208	7.7589	0.10539	4.97329
DVMF1	0	0	0	0	0.38923	0	0.160057	0	5.98987	0.96154	1.61285	0.192803	1.79969	0	4.12987	4.39504	0	4.79638	0.290932	15.1584	39.5838	0	0	0	0	0	2.98651	0	0.0675752	17.1166	0	0	0	21.6547	0.368912	0	0	80.3691	9.67925	60.0558	9.95169	100	90.0483	72.2952	8.07382	0.111679	5.28422
DVMF2	0	0	0	0.0197773	0.485638	0.00366	0.214886	0	5.65591	1.0047	1.43659	0.190328	1.55517	0	3.74492	3.83642	0	4.57949	0.350677	15.1717	41.103	0	0	0	0	0	2.9425	0	0.0846801	17.2277	0	0	0	17.6626	0.392272	0	0	81.852	8.77637	61.6655	9.36797	100	90.632	73.9793	7.87266	0.106417	4.93996
DVMF3	0	0	0.293169	0	0.462823	0	0.20738	0	6.17785	1.13826	1.65651	0.259001	1.90115	0	4.22027	4.69938	0	4.87564	0.292661	15.0731	38.7801	0	0	0	0	0	3.01316	0	0.0507244	16.3839	0	0	0	21.7675	0.514998	0	0	78.9842	10.3169	58.6921	10.6989	100	89.3011	70.8027	8.18146	0.115553	5.61752
DVMF4	0	0	0.155848	0.0247126	0.629325	0.0417962	0.275255	0	5.99173	1.12195	1.42592	0.262477	1.76104	0	4.02044	3.76094	0	4.54057	0.417999	14.8825	40.0688	0	0	0	0	0	2.93174	0	0.149555	17.1856	0	0	0	10.4955	0.351847	0	0	80.5286	9.16581	60.538	10.2638	100	89.7362	72.6383	7.89031	0.108625	5.40487
																																						C= control
																																						F=fish cue
																																						DVM=simulated diel vertical migration

## Sheet: Fatty acids in all mothers (ng)
Treat	C 10:0	C 11:0	C 12:0	C 13:0	C 14:0	C 14:1 n-9	C 15:0	C 15:1 n-9	C 16:0	C 16:1 n-9	C 17:0	C 17:1 n-9	C 18:0	C 18:1 n-9 t	C 18:1 n-9 c	C 18:1 n-7	C 18:2 n-6 t	C 18:2 n-6 c	C 18:3 n-6	C 18:3 n-3	C 18:4 n-3	C 20:0	C 20:1 n-9	C 20:1 n-7	C 20:2 n-6	C 20:3 n-6	C 20:4 n-6	C 21:0	C 20:3 n-3	C 20:5 n-3	C 22:0	C 22:1 n-9	C 22:2 n-6	C 23:0	C 22:6 n-3	C 24:0	C 24:1 n-9	PUFA	MUFA	HUFA	SAFA	FA	UFA	o3	o6	o6/o3	o9
C1	0	507.75	407.066	0	1124.71	0	282.304	0	10027.9	1868.97	2195.83	129.155	3053.09	0	5826.1	5579.94	0	6772.77	482.538	22757.1	48845.5	0	0	0	0	0	3785.07	0	89.5827	23706.3	0	0	0	25000	615.246	0	0	107054	13404.2	76952.1	17598.7	138057	120458	96013.7	11040.4	0.114988	7824.23
C2	0	0	0	0	926.77	204.849	252.738	0	8026.57	1702.11	1836.57	103.26	2367.82	0	4725.01	4588.69	0	5438.31	419.428	19110.4	43138.9	0	0	0	0	0	3461.35	0	109.092	21862.3	0	0	0	20000	386.131	0	0	93926	11119.1	68848.7	13410.5	118660	105250	84606.9	9319.09	0.110146	6530.38
C3	0	0	285.667	67.2161	980.648	123.606	241.983	0	7901.66	1793.33	1832.41	35.0787	2314.85	0	4467.91	4583.35	0	5109.81	404.707	18481.1	43018.6	0	0	0	0	0	3367.01	0	88.4602	21572.2	0	0	0	20000	385.384	0	0	92427.2	10879.7	68343.1	13624.4	117055	103430	83545.7	8881.53	0.106307	6296.32
C4	0	0	282.316	52.3496	951.084	121.049	236.1	0	8134.59	1515.42	1949.78	38.9052	2447.95	0	4809.85	4376.37	0	5528.9	472.162	20454.4	48177.1	0	0	0	0	0	3682.93	0	150.339	23755.9	0	0	0	20000	444.521	0	0	102666	10740.5	76060.5	14054.2	127582	113528	92982.3	9683.99	0.104149	6364.18
F1	0	0	330	0	765.015	75.0705	166.825	0	7355.77	1391.39	1788.37	0	2141.5	0	4630.97	4551.37	0	5037.65	306.647	17868.6	39630.8	0	0	0	0	0	3239.21	0	54.4533	20533.7	0	0	0	25000	379.363	0	0	87050.5	10573.7	63783.1	12547.5	110247	97699.3	78467	8583.5	0.10939	6022.36
F2	0	0	0	0	843.652	106.013	202.328	0	7213.99	1446.77	1719.42	0	2183.69	0	4289.48	4186.74	0	4914.91	346.836	17240.7	39143.8	0	0	0	0	0	3058.28	0	123.862	19507.6	0	0	0	20000	376.064	0	0	84712	9922.98	62085.7	12163.1	106904	94741	76392	8320.02	0.108912	5736.24
F3	0	0	356.402	67.7346	1001.44	112.303	223.456	0	8030.54	1446.43	1850.73	100.567	2290.66	0	4852.96	4763.17	0	5399.92	356.921	18650.5	40867.3	0	0	0	0	0	3285.69	0	46.6706	20779	0	0	0	25000	546.766	0	0	89932.7	11163.1	65478.7	13821	115029	101208	80890.2	9042.53	0.111788	6399.96
F4	0	0	276.048	44.6468	800.19	100.414	214.957	0	7378.7	1519.25	1752.62	59.0151	2235.86	0	4394.88	4451.68	0	4990.99	361.78	17489.4	39588.6	0	0	0	0	0	3206.02	0	110.227	20022.4	0	0	0	20000	379.544	0	0	86149	10424.8	63196.6	12703	109377	96674.2	77590.2	8558.79	0.110308	5973.14
DVMC1	0	0	0	0	147.127	12.1638	77.1844	0	2125.65	302.769	542.536	72.2676	753.75	0	1300.25	1321.52	0	1678.75	140.193	5521.55	14447.9	0	0	0	0	0	939.1	0	54.7533	6042.77	0	0	0	5000	0	0	0	28825	2996.8	21429.7	3646.25	35480.2	31834	26067	2758.04	0.105806	1675.28
DVMC2	0	0	269.262	24.1232	684.486	75.9451	267.525	0	7213.45	1240.42	1800.4	214.603	2216.07	0	4500.79	4515.4	0	5786.79	479.248	19623.7	53271.7	0	0	0	0	0	3649.96	0	159.061	22518	0	0	0	20000	500.678	0	0	105989	10471.2	79940.3	12475.3	129012	116536	96073.1	9915.99	0.103213	5955.81
DVMC3	0	0	0	28.66	955.648	148.168	354.676	0	9415.89	1610.06	2321.48	350.76	2867.42	0	6101.13	5905.38	0	7389.86	576.062	24214.6	65423.6	0	0	0	0	0	4375.75	0	226.285	27262.8	0	0	0	25000	561.917	0	0	130031	13967.3	97624	15943.8	160090	144146	117689	12341.7	0.104867	8061.96
DVMC4	0	0	0	28.2505	737.688	0.385651	288.263	0	7979.28	1451.65	2035.46	0	2329.52	0	5439.13	5509.95	0	6366.44	454.874	20900.4	56730.8	0	0	0	0	0	3929.1	0	118.938	23731.6	0	0	0	25000	524.157	0	0	112756	12400.7	84915.6	13398.5	138556	125157	102006	10750.4	0.10539	6890.78
DVMF1	0	0	0	0	449.36	0	184.784	0	6915.21	1110.08	1862	222.588	2077.71	0	4767.87	5074	0	5537.34	335.877	17500.1	45698.8	0	0	0	0	0	3447.88	0	78.0145	19760.9	0	0	0	25000	425.902	0	0	92784.8	11174.5	69333.4	11489.1	115448	103959	83463.7	9321.1	0.111679	6100.54
DVMF2	0	0	0	27.9932	687.382	5.18043	304.154	0	8005.48	1422.08	2033.37	269.393	2201.22	0	5300.64	5430.13	0	6481.89	496.355	21474.3	58178	0	0	0	0	0	4164.87	0	119.858	24384.4	0	0	0	25000	555.228	0	0	115855	12422.2	87282.5	13259.6	141542	128282	104712	11143.1	0.106417	6992.1
DVMF3	0	0	336.705	0	531.552	0	238.176	0	7095.26	1307.29	1902.5	297.462	2183.47	0	4846.98	5397.24	0	5599.67	336.121	17311.4	44538.9	0	0	0	0	0	3460.62	0	58.257	18816.9	0	0	0	25000	591.475	0	0	90713.4	11849	67407.9	12287.7	114850	102562	81316.9	9396.41	0.115553	6451.73
DVMF4	0	0	296.98	47.0916	1199.22	79.6457	524.518	0	11417.7	2137.96	2717.2	500.169	3355.78	0	7661.24	7166.73	0	8652.37	796.528	28359.6	76353.9	0	0	0	0	0	5586.64	0	284.988	32748.4	0	0	0	20000	670.47	0	0	153453	17466.1	115359	19558.5	190557	170999	138417	15035.5	0.108625	10299.4
		C= control
		F=fish cue
		DVM=simulated diel vertical migration

## Sheet: Fatty acids in all neos (ng)
Treat	C 10:0	C 11:0	C 12:0	C 13:0	C 14:0	C 14:1 n-9	C 15:0	C 15:1 n-9	C 16:0	C 16:1 n-9	C 17:0	C 17:1 n-9	C 18:0	C 18:1 n-9 t	C 18:1 n-9 c	C 18:1 n-7	C 18:2 n-6 t	C 18:2 n-6 c	C 18:3 n-6	C 18:3 n-3	C 18:4 n-3	C 20:0	C 20:1 n-9	C 20:1 n-7	C 20:2 n-6	C 20:3 n-6	C 20:4 n-6	C 21:0	C 20:3 n-3	C 20:5 n-3	C 22:0	C 22:1 n-9	C 22:2 n-6	C 23:0	C 22:6 n-3	C 24:0	C 24:1 n-9	PUFA	MUFA	HUFA	SAFA	FA	UFA	o3	o6	o6/o3	o9
C1	0	0	52.3419	0	57.8411	8.92283	26.896	0	921.174	110.258	183.461	4.98775	446.961	0	464.298	421.959	0	431.536	40.18	1586.66	2295.85	0	0	0	0	0	323.323	0	0	1827.73	0	0	0	2000	0	0	0	6505.28	1001.5	4446.9	1688.68	9204.38	7515.7	5710.24	795.039	0.13923	579.544
C2	0	70.7662	68.838	0	29.8045	0	1.14361	0	1104.45	172.976	219.34	0	521.783	0	457.408	542	0	541.884	17.4359	2062.64	3113.27	0	0	0	0	0	421.488	0	23.7807	2420.21	0	0	0	5000	0	0	0	8600.7	1172.38	5954.96	2016.12	11789.2	9773.09	7619.89	980.808	0.128717	630.384
C3	0	0	0	0	8.21016	0	1.01346	0	1322.39	296.467	280.321	0	595.649	0	801.878	802.159	0	709.869	40.8017	2435.48	3413.93	0	0	0	0	0	536.64	0	41.7535	2831.91	0	0	0	5000	0	0	0	10010.4	1900.5	6782.47	2207.58	14118.5	11910.9	8723.07	1287.31	0.147576	1098.35
C4	0	0	0	0	22.2512	0	0	0	1178.69	160.161	239.876	0	509.091	0	561.983	566.515	0	593.211	21.5529	2210.13	3140.57	0	0	0	0	0	473.45	0	29.0885	2624.74	0	0	0	5000	0	0	0	9092.74	1288.66	6238.76	1949.9	12331.3	10381.4	8004.52	1088.21	0.13595	722.144
F1	0	0	0	0	0	0	0	0	1244.25	154.793	261.367	0	638.774	0	641.913	624.058	0	620.072	20.9409	2303.26	2984.55	0	0	0	0	0	526.736	0	47.5357	2829.94	0	0	0	5000	0	0	0	9333.04	1420.76	6341.23	2144.39	12898.2	10753.8	8165.29	1167.75	0.143014	796.706
F2	0	0	0	0	10.8372	0	42.4009	0	1144.69	158.465	244.551	0	527.254	0	498.075	602.21	0	574.438	20.7406	2180.03	3044.58	0	0	0	0	0	467.838	0	33.9102	2608.26	0	0	0	5000	0	0	0	8929.79	1258.75	6120.68	1969.74	12158.3	10188.5	7866.78	1063.02	0.135127	656.54
F3	0	0	0	0	0	0	0	0	1095.32	93.1316	219.559	0	641.519	0	458.918	536.447	0	493.599	6.46744	1797.42	2314.69	0	0	0	0	0	426.798	0	30.0707	2284.04	0	0	0	5000	0	0	0	7353.08	1088.5	5025.52	1956.4	10398	8441.57	6426.21	926.865	0.144232	552.049
F4	0	0	0	0	6.56932	0	0	0	1028.59	123.446	224.849	0	477.488	0	440.082	568.644	0	482.898	5.6252	1735.27	2352.71	0	0	0	0	0	425.729	0	0	2265.84	0	0	0	5000	0	0	0	7268.07	1132.17	5044.28	1737.49	10137.7	8400.24	6353.82	914.252	0.14389	563.527
DVMC1	0	0	0	0	0	0	3.71386	0	364.337	17.1136	93.5298	0	235.163	0	202.899	255.346	0	185.218	0	675.676	1363.2	0	0	0	0	0	147.933	0	0	992.181	0	0	0	2000	0	0	0	3364.2	475.359	2503.31	696.743	4536.31	3839.56	3031.05	333.151	0.109913	220.013
DVMC2	0	0	0	0	0	0	0	0	603.844	36.567	180.271	0	288.521	0	337.946	513.568	0	381.619	0	1447.54	2859.31	0	0	0	0	0	298.129	0	22.6444	2105.7	0	0	0	5000	0	0	0	7114.94	888.081	5263.14	1072.64	9075.66	8003.02	6435.19	679.748	0.10563	374.513
DVMC3	0	0	79.6823	5.0694	34.0312	2.86868	21.5053	0	1546.5	164.304	412.816	0	799.131	0	1333	1284.79	0	960.058	59.2187	3419.76	6791.87	0	0	0	0	0	701.836	0	115.039	4838.99	0	0	0	5000	0	0	0	16886.8	2782.09	12332.7	2898.74	22570.5	19671.7	15165.7	1721.11	0.113487	1497.3
DVMC4	0	0	0	0	19.4532	0	16.3155	0	1576.16	143.751	395.128	0	793.216	0	1061.76	1255.49	0	953.395	50.2085	3464.95	6953.56	0	0	0	0	0	738.01	0	91.685	4974	0	0	0	5000	0	0	0	17225.8	2461	12665.6	2800.27	22487.1	19686.8	15484.2	1741.61	0.112477	1205.51
DVMF1	0	0	72.0156	0	47.5891	0	19.881	0	1542.64	145.223	400.171	0	770.289	0	1194.03	1203.76	0	942.871	45.9329	3368.29	6632.71	0	0	0	0	0	691.404	0	102.928	4611.89	0	0	0	5000	0	0	0	16396	2543.01	11936	2852.59	21791.6	18939	14715.8	1680.21	0.114177	1339.25
DVMF2	0	0	0	0	34.6684	0	14.7904	0	1450.49	128.126	375.809	0	720.802	0	1112.69	1078.37	0	904.8	48.0168	3293.31	6642.53	0	0	0	0	0	655.452	0	108.585	4658.35	0	0	0	5000	0	0	0	16311	2319.19	11956.3	2596.56	21226.8	18630.2	14702.8	1608.27	0.109385	1240.82
DVMF3	0	0	0	0	14.5521	0	10.2047	0	1301.08	114.657	329.303	0	651.479	0	875.345	996.547	0	769.748	28.3953	2801.14	5355.25	0	0	0	0	0	572.134	0	69.0096	3898.22	0	0	0	5000	0	0	0	13493.9	1986.55	9825.61	2306.62	17787.1	15480.4	12123.6	1370.28	0.113025	990.002
DVMF4	0	0	0	0	0	0	2.66925	0	1417.2	134.564	385.989	0	814.903	0	1019.16	1223.96	0	911.184	44.4391	3332.62	6504.53	0	0	0	0	0	716.625	0	103.582	4890.76	0	0	0	5000	0	0	0	16503.7	2377.69	12111.9	2620.76	21502.2	18881.4	14831.5	1672.25	0.11275	1153.73
				C= control
				F=fish cue
				DVM=simulated diel vertical migration

## Sheet: Weight neos (µg)
Treatment	Jar No.	ind.	absolute
		weight [µg]	weight [µ]
Control	1	4	148
Control	2	4.8	278.4
Control	3	5.3	349.8
Control	4	6	420
FEX	1	4	268
FEX	2	3.8	262.2
FEX	3	4.8	316.8
FEX	4	3.4	217.6
DVM Control	1	3.8	91.2
DVM Control	2	4.3	451.5
DVM Control	3	3	345
DVM Control	4	3.2	352
DVM FEX	1	3.7	503.2
DVM FEX	2	3.6	414
DVM FEX	3	4.1	434.6
DVM FEX	4	3.6	414

[truncated: 5 more sheets: Fatty acids neos (ng_µg), Allocation (%), Allocation per mother (ng), Allocation per µg dw of mother , molar masses of detected FAs]
