# Supplementary material for: The impact of diel vertical migration on fatty acid patterns and allocation in Daphnia magna
Source: PeerJ. 2020 Apr 17;8:e8809. doi: 10.7717/peerj.8809 (PMC7169964; doi:10.7717/peerj.8809)
Supplement: Data S2 [file peerj-08-8809-s010.xlsx]

## Sheet: FA (ng)
Treat	A	B	C 10:0	C 11:0	C 12:0	C 13:0	C 14:0	C 14:1 n-9	C 15:0	C 15:1 n-9	C 16:0	C 16:1 n-9	C 17:0	C 17:1 n-9	C 18:0	C 18:1 n-9 t	C 18:1 n-9 c	C 18:1 n-7	C 18:2 n-6 t	C 18:2 n-6 c	C 18:3 n-6	C 18:3 n-3	C 18:4 n-3	C 20:0	C 20:1 n-9	C 20:1 n-7	C 20:2 n-6	C 20:3 n-6	C 20:4 n-6	C 21:0	C 20:3 n-3	C 20:5 n-3	C 22:0	C 22:1 n-9	C 22:2 n-6	C 23:0	C 22:6 n-3	C 24:0	C 24:1 n-9
C1	warm	no	0	0	52.3419	0	57.8411	8.92283	26.896	0	921.174	110.258	183.461	4.98775	446.961	0	464.298	421.959	0	431.536	40.18	1586.66	2295.85	0	0	0	0	0	323.323	0	0	1827.73	0	0	0	2000	0	0	0
C2	warm	no	0	70.7662	68.838	0	29.8045	0	1.14361	0	1104.45	172.976	219.34	0	521.783	0	457.408	542	0	541.884	17.4359	2062.64	3113.27	0	0	0	0	0	421.488	0	23.7807	2420.21	0	0	0	5000	0	0	0
C3	warm	no	0	0	0	0	8.21016	0	1.01346	0	1322.39	296.467	280.321	0	595.649	0	801.878	802.159	0	709.869	40.8017	2435.48	3413.93	0	0	0	0	0	536.64	0	41.7535	2831.91	0	0	0	5000	0	0	0
C4	warm	no	0	0	0	0	22.2512	0	0	0	1178.69	160.161	239.876	0	509.091	0	561.983	566.515	0	593.211	21.5529	2210.13	3140.57	0	0	0	0	0	473.45	0	29.0885	2624.74	0	0	0	5000	0	0	0
F1	warm	yes	0	0	0	0	0	0	0	0	1244.25	154.793	261.367	0	638.774	0	641.913	624.058	0	620.072	20.9409	2303.26	2984.55	0	0	0	0	0	526.736	0	47.5357	2829.94	0	0	0	5000	0	0	0
F2	warm	yes	0	0	0	0	10.8372	0	42.4009	0	1144.69	158.465	244.551	0	527.254	0	498.075	602.21	0	574.438	20.7406	2180.03	3044.58	0	0	0	0	0	467.838	0	33.9102	2608.26	0	0	0	5000	0	0	0
F3	warm	yes	0	0	0	0	0	0	0	0	1095.32	93.1316	219.559	0	641.519	0	458.918	536.447	0	493.599	6.46744	1797.42	2314.69	0	0	0	0	0	426.798	0	30.0707	2284.04	0	0	0	5000	0	0	0
F4	warm	yes	0	0	0	0	6.56932	0	0	0	1028.59	123.446	224.849	0	477.488	0	440.082	568.644	0	482.898	5.6252	1735.27	2352.71	0	0	0	0	0	425.729	0	0	2265.84	0	0	0	5000	0	0	0
DVMC1	cold	no	0	0	0	0	0	0	3.71386	0	364.337	17.1136	93.5298	0	235.163	0	202.899	255.346	0	185.218	0	675.676	1363.2	0	0	0	0	0	147.933	0	0	992.181	0	0	0	2000	0	0	0
DVMC2	cold	no	0	0	0	0	0	0	0	0	603.844	36.567	180.271	0	288.521	0	337.946	513.568	0	381.619	0	1447.54	2859.31	0	0	0	0	0	298.129	0	22.6444	2105.7	0	0	0	5000	0	0	0
DVMC3	cold	no	0	0	79.6823	5.0694	34.0312	2.86868	21.5053	0	1546.5	164.304	412.816	0	799.131	0	1333	1284.79	0	960.058	59.2187	3419.76	6791.87	0	0	0	0	0	701.836	0	115.039	4838.99	0	0	0	5000	0	0	0
DVMC4	cold	no	0	0	0	0	19.4532	0	16.3155	0	1576.16	143.751	395.128	0	793.216	0	1061.76	1255.49	0	953.395	50.2085	3464.95	6953.56	0	0	0	0	0	738.01	0	91.685	4974	0	0	0	5000	0	0	0
DVMF1	cold	yes	0	0	72.0156	0	47.5891	0	19.881	0	1542.64	145.223	400.171	0	770.289	0	1194.03	1203.76	0	942.871	45.9329	3368.29	6632.71	0	0	0	0	0	691.404	0	102.928	4611.89	0	0	0	5000	0	0	0
DVMF2	cold	yes	0	0	0	0	34.6684	0	14.7904	0	1450.49	128.126	375.809	0	720.802	0	1112.69	1078.37	0	904.8	48.0168	3293.31	6642.53	0	0	0	0	0	655.452	0	108.585	4658.35	0	0	0	5000	0	0	0
DVMF3	cold	yes	0	0	0	0	14.5521	0	10.2047	0	1301.08	114.657	329.303	0	651.479	0	875.345	996.547	0	769.748	28.3953	2801.14	5355.25	0	0	0	0	0	572.134	0	69.0096	3898.22	0	0	0	5000	0	0	0
DVMF4	cold	yes	0	0	0	0	0	0	2.66925	0	1417.2	134.564	385.989	0	814.903	0	1019.16	1223.96	0	911.184	44.4391	3332.62	6504.53	0	0	0	0	0	716.625	0	103.582	4890.76	0	0	0	5000	0	0	0

## Sheet: neonate Weight (µg)
Treatment	absolute
	weight [µ]
Control	148
Control	278.4
Control	349.8
Control	420
FEX	268
FEX	262.2
FEX	316.8
FEX	217.6
DVM Control	91.2
DVM Control	451.5
DVM Control	345
DVM Control	352
DVM FEX	503.2
DVM FEX	414
DVM FEX	434.6
DVM FEX	414
	C= control
	F=fish cue
	DVM=simulated diel vertical migration

## Sheet: FA  neonates (ng_µg)
Treat	A	B	C 10:0	C 11:0	C 12:0	C 13:0	C 14:0	C 14:1 n-9	C 15:0	C 15:1 n-9	C 16:0	C 16:1 n-9	C 17:0	C 17:1 n-9	C 18:0	C 18:1 n-9 t	C 18:1 n-9 c	C 18:1 n-7	C 18:2 n-6 t	C 18:2 n-6 c	C 18:3 n-6	C 18:3 n-3	C 18:4 n-3	C 20:0	C 20:1 n-9	C 20:1 n-7	C 20:2 n-6	C 20:3 n-6	C 20:4 n-6	C 21:0	C 20:3 n-3	C 20:5 n-3	C 22:0	C 22:1 n-9	C 22:2 n-6	C 23:0	C 22:6 n-3	C 24:0	C 24:1 n-9	PUFA	MUFA	HUFA	SAFA	FA	UFA	o3	o6	o6/o3	o9
C1	warm	no	0	0	0.353661	0	0.390818	0.0602894	0.18173	0	6.22415	0.744987	1.2396	0.033701	3.02	0	3.13715	2.85107	0	2.91579	0.271486	10.7207	15.5125	0	0	0	0	0	2.18462	0	0	12.3495	0	0	0	13.5135	0	0	0	43.9546	6.76691	30.0466	11.41	62.1918	50.7818	38.5827	5.37189	0.13923	3.91584
C2	warm	no	0	0.254189	0.247263	0	0.107056	0	0.0041078	0	3.96712	0.62132	0.78786	0	1.87422	0	1.64299	1.94684	0	1.94642	0.062629	7.4089	11.1827	0	0	0	0	0	1.51397	0	0.0854191	8.69327	0	0	0	17.9598	0	0	0	30.8933	4.21115	21.39	7.24181	42.3463	35.1045	27.3703	3.52302	0.128717	2.26431
C3	warm	no	0	0	0	0	0.023471	0	0.00289725	0	3.78042	0.847533	0.801374	0	1.70283	0	2.29239	2.29319	0	2.02936	0.116643	6.96249	9.75966	0	0	0	0	0	1.53414	0	0.119364	8.09579	0	0	0	14.2939	0	0	0	28.6174	5.43312	19.3896	6.31099	40.3615	34.0505	24.9373	3.68013	0.147576	3.13992
C4	warm	no	0	0	0	0	0.052979	0	0	0	2.80639	0.381335	0.571132	0	1.21212	0	1.33805	1.34884	0	1.41241	0.0513165	5.26221	7.47754	0	0	0	0	0	1.12726	0	0.0692583	6.24938	0	0	0	11.9048	0	0	0	21.6494	3.06823	14.8542	4.64263	29.3602	24.7176	19.0584	2.59098	0.13595	1.71939
F1	warm	yes	0	0	0	0	0	0	0	0	4.64272	0.577585	0.97525	0	2.38349	0	2.3952	2.32857	0	2.3137	0.0781377	8.59425	11.1364	0	0	0	0	0	1.96543	0	0.177372	10.5595	0	0	0	18.6567	0	0	0	34.8248	5.30136	23.6613	8.00146	48.1276	40.1261	30.4675	4.35727	0.143014	2.97278
F2	warm	yes	0	0	0	0	0.0413317	0	0.161712	0	4.36573	0.604367	0.932688	0	2.01088	0	1.8996	2.29676	0	2.19084	0.0791023	8.31438	11.6117	0	0	0	0	0	1.78428	0	0.129329	9.94759	0	0	0	19.0694	0	0	0	34.0572	4.80072	23.3435	7.51234	46.3703	38.8579	30.003	4.05422	0.135127	2.50397
F3	warm	yes	0	0	0	0	0	0	0	0	3.45746	0.293976	0.693053	0	2.025	0	1.4486	1.69333	0	1.55808	0.0204149	5.67368	7.30646	0	0	0	0	0	1.34722	0	0.0949202	7.20971	0	0	0	15.7828	0	0	0	23.2105	3.43591	15.8634	6.17551	32.8219	26.6464	20.2848	2.92571	0.144232	1.74258
F4	warm	yes	0	0	0	0	0.0301899	0	0	0	4.72695	0.567305	1.03332	0	2.19434	0	2.02243	2.61325	0	2.2192	0.0258511	7.97459	10.8121	0	0	0	0	0	1.95648	0	0	10.4129	0	0	0	22.9779	0	0	0	33.4011	5.20299	23.1814	7.9848	46.5889	38.6041	29.1995	4.20153	0.14389	2.58974
DVMC1	cold	no	0	0	0	0	0	0	0.0407222	0	3.99492	0.187649	1.02555	0	2.57854	0	2.22477	2.79984	0	2.0309	0	7.40873	14.9473	0	0	0	0	0	1.62207	0	0	10.8792	0	0	0	21.9298	0	0	0	36.8882	5.21227	27.4486	7.63973	49.7402	42.1005	33.2352	3.65297	0.109913	2.41242
DVMC2	cold	no	0	0	0	0	0	0	0	0	1.33742	0.08099	0.399271	0	0.639028	0	0.748496	1.13747	0	0.845224	0	3.20607	6.3329	0	0	0	0	0	0.660308	0	0.0501537	4.6638	0	0	0	11.0742	0	0	0	15.7585	1.96696	11.657	2.37572	20.1011	17.7254	14.2529	1.50553	0.10563	0.829486
DVMC3	cold	no	0	0	0.230963	0.0146939	0.0986411	0.00831502	0.0623343	0	4.48261	0.476244	1.19657	0	2.31632	0	3.86376	3.72402	0	2.78278	0.171648	9.91236	19.6866	0	0	0	0	0	2.03431	0	0.333446	14.0261	0	0	0	14.4928	0	0	0	48.9472	8.06402	35.747	8.40213	65.4216	57.0195	43.9584	4.98873	0.113487	4.34
DVMC4	cold	no	0	0	0	0	0.0552649	0	0.0463508	0	4.47773	0.408383	1.12252	0	2.25345	0	3.01636	3.56674	0	2.70851	0.142638	9.84362	19.7544	0	0	0	0	0	2.09662	0	0.260469	14.1307	0	0	0	14.2045	0	0	0	48.937	6.99149	35.9817	7.95533	63.8838	55.9285	43.9892	4.94777	0.112477	3.42474
DVMF1	cold	yes	0	0	0.143115	0	0.094573	0	0.0395092	0	3.06566	0.288598	0.795253	0	1.53078	0	2.37288	2.39221	0	1.87375	0.0912815	6.69373	13.1811	0	0	0	0	0	1.37401	0	0.204547	9.16513	0	0	0	9.93641	0	0	0	32.5835	5.05368	23.7202	5.66889	43.3061	37.6372	29.2445	3.33905	0.114177	2.66148
DVMF2	cold	yes	0	0	0	0	0.0837401	0	0.0357256	0	3.50361	0.309484	0.90775	0	1.74107	0	2.68766	2.60476	0	2.18551	0.115983	7.95486	16.0448	0	0	0	0	0	1.58322	0	0.262283	11.2521	0	0	0	12.0773	0	0	0	39.3987	5.6019	28.88	6.2719	51.2725	45.0006	35.5139	3.88471	0.109385	2.99715
DVMF3	cold	yes	0	0	0	0	0.033484	0	0.0234807	0	2.99374	0.263822	0.757716	0	1.49903	0	2.01414	2.29302	0	1.77116	0.0653365	6.44533	12.3222	0	0	0	0	0	1.31646	0	0.158789	8.96968	0	0	0	11.5048	0	0	0	31.049	4.57098	22.6084	5.30745	40.9274	35.62	27.896	3.15296	0.113025	2.27796
DVMF4	cold	yes	0	0	0	0	0	0	0.00644747	0	3.42318	0.325034	0.932341	0	1.96836	0	2.46175	2.95644	0	2.20093	0.107341	8.04981	15.7114	0	0	0	0	0	1.73098	0	0.250198	11.8134	0	0	0	12.0773	0	0	0	39.8641	5.74322	29.2558	6.33033	51.9377	45.6073	35.8249	4.03925	0.11275	2.78678
	C= control
	F=fish cue
	DVM=simulated diel vertical migration

## Sheet: Percentages totFA neonates
Treat	A	B	C 10:0	C 11:0	C 12:0	C 13:0	C 14:0	C 14:1 n-9	C 15:0	C 15:1 n-9	C 16:0	C 16:1 n-9	C 17:0	C 17:1 n-9	C 18:0	C 18:1 n-9 t	C 18:1 n-9 c	C 18:1 n-7	C 18:2 n-6 t	C 18:2 n-6 c	C 18:3 n-6	C 18:3 n-3	C 18:4 n-3	C 20:0	C 20:1 n-9	C 20:1 n-7	C 20:2 n-6	C 20:3 n-6	C 20:4 n-6	C 21:0	C 20:3 n-3	C 20:5 n-3	C 22:0	C 22:1 n-9	C 22:2 n-6	C 23:0	C 22:6 n-3	C 24:0	C 24:1 n-9	PUFA	MUFA	HUFA	SAFA	FA	UFA	o3	o6	o6/o3	o9
C1	warm	no	0	0	0.568663	0	0.628408	0.0969412	0.292209	0	10.008	1.19789	1.9932	0.0541889	4.85596	0	5.04432	4.58432	0	4.68838	0.436531	17.2381	24.943	0	0	0	0	0	3.51271	0	0	19.8572	0	0	0	21.7288	0	0	0	70.6759	10.8807	48.3129	18.3464	100	81.6536	62.0383	8.63762	0.223873	6.2964
C2	warm	no	0	0.600263	0.583907	0	0.252812	0	0.0097005	0	9.36828	1.46724	1.86052	0	4.42594	0	3.87989	4.59743	0	4.59644	0.147897	17.496	26.4078	0	0	0	0	0	3.5752	0	0.201716	20.529	0	0	0	42.4117	0	0	0	72.954	9.94456	50.512	17.1014	100	82.8986	64.6345	8.31954	0.303962	5.34713
C3	warm	no	0	0	0	0	0.0581519	0	0.00717823	0	9.36639	2.09985	1.98549	0	4.21894	0	5.67964	5.68163	0	5.02795	0.288995	17.2503	24.1806	0	0	0	0	0	3.80098	0	0.295737	20.0582	0	0	0	35.4146	0	0	0	70.9027	13.4611	48.0397	15.6361	100	84.3639	61.7848	9.11792	0.365634	7.77949
C4	warm	no	0	0	0	0	0.180445	0	0	0	9.55849	1.29882	1.94526	0	4.12845	0	4.55737	4.59412	0	4.81061	0.174782	17.9229	25.4683	0	0	0	0	0	3.83942	0	0.235891	21.2852	0	0	0	40.5472	0	0	0	73.7371	10.4503	50.5929	15.8126	100	84.1874	64.9122	8.82481	0.463041	5.85619
F1	warm	yes	0	0	0	0	0	0	0	0	9.6467	1.20011	2.02638	0	4.95243	0	4.97677	4.83834	0	4.80743	0.162355	17.8572	23.1393	0	0	0	0	0	4.0838	0	0.368546	21.9406	0	0	0	38.7651	0	0	0	72.3593	11.0152	49.1637	16.6255	100	83.3745	63.3057	9.05358	0.297155	6.17688
F2	warm	yes	0	0	0	0	0.089134	0	0.348741	0	9.41493	1.30335	2.01139	0	4.33658	0	4.09659	4.95308	0	4.72466	0.170588	17.9304	25.0412	0	0	0	0	0	3.8479	0	0.278906	21.4525	0	0	0	41.1242	0	0	0	73.4462	10.353	50.3416	16.2008	100	83.7992	64.703	8.74315	0.29141	5.39994
F3	warm	yes	0	0	0	0	0	0	0	0	10.534	0.89567	2.11156	0	6.16965	0	4.41353	5.15914	0	4.74707	0.0621991	17.2863	22.2609	0	0	0	0	0	4.10463	0	0.289198	21.9662	0	0	0	48.0863	0	0	0	70.7164	10.4683	48.3317	18.8152	100	81.1848	61.8025	8.91389	0.439438	5.3092
F4	warm	yes	0	0	0	0	0.0648007	0	0	0	10.1461	1.21768	2.21795	0	4.71001	0	4.34103	5.60918	0	4.76337	0.0554877	17.117	23.2074	0	0	0	0	0	4.19945	0	0	22.3505	0	0	0	49.3207	0	0	0	71.6932	11.1679	49.7574	17.1389	100	82.8611	62.6749	9.01831	0.308851	5.55871
DVMC1	cold	no	0	0	0	0	0	0	0.0818697	0	8.03158	0.377259	2.06181	0	5.18402	0	4.47279	5.62894	0	4.08301	0	14.8949	30.0508	0	0	0	0	0	3.26109	0	0	21.872	0	0	0	44.0887	0	0	0	74.1617	10.479	55.1839	15.3593	100	84.6407	66.8176	7.34411	0.220974	4.85005
DVMC2	cold	no	0	0	0	0	0	0	0	0	6.65345	0.402913	1.98631	0	3.17907	0	3.72365	5.65874	0	4.20486	0	15.9497	31.5052	0	0	0	0	0	3.28493	0	0.249507	23.2017	0	0	0	55.0924	0	0	0	78.3959	9.7853	57.9918	11.8188	100	88.1812	70.9061	7.48979	0.525492	4.12656
DVMC3	cold	no	0	0	0.353038	0.0224603	0.150777	0.0127099	0.0952808	0	6.85187	0.72796	1.82901	0	3.54061	0	5.90593	5.69234	0	4.2536	0.262373	15.1515	30.0918	0	0	0	0	0	3.10953	0	0.509688	21.4395	0	0	0	22.1528	0	0	0	74.818	12.3262	54.6409	12.843	100	87.157	67.1925	7.6255	0.173471	6.63389
DVMC4	cold	no	0	0	0	0	0.0865085	0	0.0725548	0	7.00918	0.639259	1.75713	0	3.52743	0	4.72164	5.58317	0	4.23974	0.223277	15.4086	30.9224	0	0	0	0	0	3.28193	0	0.407723	22.1194	0	0	0	22.235	0	0	0	76.6031	10.9441	56.3237	12.4528	100	87.5472	68.8582	7.74495	0.176065	5.3609
DVMF1	cold	yes	0	0	0.330474	0	0.218383	0	0.0912324	0	7.07905	0.666415	1.83635	0	3.53479	0	5.47931	5.52395	0	4.32676	0.210782	15.4568	30.437	0	0	0	0	0	3.1728	0	0.472329	21.1636	0	0	0	22.9446	0	0	0	75.24	11.6697	54.7734	13.0903	100	86.9097	67.5297	7.71034	0.263651	6.14573
DVMF2	cold	yes	0	0	0	0	0.163324	0	0.069678	0	6.83332	0.603606	1.77044	0	3.39572	0	5.24192	5.08023	0	4.26254	0.226208	15.5149	31.2931	0	0	0	0	0	3.08785	0	0.511548	21.9456	0	0	0	23.5551	0	0	0	76.8418	10.9258	56.3266	12.2325	100	87.7675	69.2652	7.5766	0.213341	5.84553
DVMF3	cold	yes	0	0	0	0	0.0818131	0	0.0573715	0	7.31474	0.644609	1.85136	0	3.66266	0	4.92125	5.60265	0	4.32757	0.15964	15.7482	30.1075	0	0	0	0	0	3.21657	0	0.387977	21.9161	0	0	0	28.1103	0	0	0	75.8636	11.1685	55.2402	12.9679	100	87.0321	68.1598	7.70378	0.27616	5.56585
DVMF4	cold	yes	0	0	0	0	0	0	0.0124139	0	6.59094	0.625815	1.79511	0	3.78986	0	4.73981	5.69228	0	4.23763	0.206672	15.499	30.2506	0	0	0	0	0	3.3328	0	0.481727	22.7454	0	0	0	23.2534	0	0	0	76.7538	11.0579	56.3288	12.1883	100	87.8117	68.9767	7.77711	0.217087	5.36562
	C= control
	F=fish cue
	DVM=simulated diel vertical migration
